# Supplementary material for: Pharmacogenetic Profiling in High-Risk Soft Tissue Sarcomas Treated with Neoadjuvant Chemotherapy
Source: J Pers Med. 2022 Apr 11;12(4):618. doi: 10.3390/jpm12040618 (PMC9024670; doi:10.3390/jpm12040618)
Supplement: Supplementary file 1 [file jpm-12-00618-s001.zip]

Archive with 2 entries (2 files):
- Supplementary Table S1_AVirgili.pdf
- Supplementary Table S2_AVirgili.pdf
